# Supplementary material for: Predicting Tolerance to Cow’s Milk Allergy in Children Using IgE and IgG4 Peptide Binding Profiles
Source: Cells. 2025 Feb 27;14(5):344. doi: 10.3390/cells14050344 (PMC11899117; doi:10.3390/cells14050344)
Supplement: Supplementary file 1 [file cells-14-00344-s001.zip]

Archive with 3 entries (3 files):
- cells-3475151-supplementary.pdf
- Fig 2.eps
- Fig 3.eps
